# Supplementary material for: Stressed! Grab a bite? Stress eating in adults with Attention-Deficit/Hyperactivity Disorder: An Ecological Momentary Assessment study
Source: Neurosci Appl. 2025 Feb 8;4:105509. doi: 10.1016/j.nsa.2025.105509 (PMC12244096; doi:10.1016/j.nsa.2025.105509)
Supplement: Multimedia component 1 [file mmc1.zip]

Archive with 1 entries (1 files):
- Open Code.R
