# Supplementary material for: Stressed! Grab a bite? Stress eating in adults with Attention-Deficit/Hyperactivity Disorder: An Ecological Momentary Assessment study
Source: Neurosci Appl. 2025 Feb 8;4:105509. doi: 10.1016/j.nsa.2025.105509 (PMC12244096; doi:10.1016/j.nsa.2025.105509)
Supplement: Multimedia component 1 [file mmc1.zip › Open Code.R]

# -------------------------------------------------------------------------------------------------- #
#                                                                                                    #
#                                       Stressed! Grab a Bite?                                       #
#                 Stress Eating in Adults with Attention-Deficit/Hyperactivity Disorder:             #
#                             An Ecological Momentary Assessment Study                               #
#                                                                                                    #
#                                                                                                    #
#                                                R Code                                              #
#                                                                                                    #
#                       Authors: Alea Ruf, Andreas B. Neubauer, Elena D. Koch,                       #
#                         Ulrich Ebner-Priemer, Andreas Reif, & Silke Matura                         #                                          #
#                                                                                                    #
# -------------------------------------------------------------------------------------------------- #


####------------------------------------------prepare---------------------------------------------####

# install the R-package "rstan"
# for instructions see 
# https://github.com/stan-dev/rstan/wiki/RStan-Getting-Started

# install the R-package "brms"
install.packages("brms")

# load rstan
library(rstan)
# run the recommended commands
options(mc.cores = parallel::detectCores())
rstan_options(auto_write = TRUE)

# load brms
library(brms)


#####---------------------------------------read data---------------------------------------------####

# edit path to where the dataset is located and set working directory
setwd("")
# reading dataset 
# install the R-package "readxl"
install.packages("readxl")
data <- readxl::read_excel("open.data.xlsx")

####----------------------------------------run models--------------------------------------------####


# Model 1: Stress --------------------------------------------------------------------------------####
model1 <-
  brm(
    bf(
      kcal   ~ 1  + stress + (1 + stress  | x | ID),
      hu     ~ 1  + stress + (1 + stress  | x | ID)
    ),
    data = data,
    family = hurdle_gamma(),
    iter=10000
  )

# produce results
summary(model1)


# Model 2: Stress and Trait Impulsivity ----------------------------------------------------------####
model2 <-
  brm(
    bf(
      kcal   ~ 1  + stress*trait_impulsivity + (1 + stress  | x | ID),
      hu     ~ 1  + stress*trait_impulsivity + (1 + stress  | x | ID)
    ),
    data = data,
    family = hurdle_gamma(),
    iter=4000
  )

# produce results
summary(model2)


# Model 2.1: Stress and Negative Urgency ----------------------------------------------------------####
model2.1 <-
  brm(
    bf(
      kcal   ~ 1  + stress*negative_urgency + (1 + stress  | x | ID),
      hu     ~ 1  + stress*negative_urgency + (1 + stress  | x | ID)
    ),
    data = data,
    family = hurdle_gamma(),
    iter=10000
  )

# produce results
summary(model2.1)


# Model 2.2: Stress and Positive Urgency -------------------------------------------------------------####
model2.2 <-
  brm(
    bf(
      kcal   ~ 1  + stress*positive_urgency + (1 + stress  | x | ID),
      hu     ~ 1  + stress*positive_urgency + (1 + stress  | x | ID)
    ),
    data = data,
    family = hurdle_gamma(),
    iter=10000
  )

# produce results
summary(model2.2)


# Model 2.3: Stress and (Lack of) Premeditation -------------------------------------------------------####
model2.3 <-
  brm(
    bf(
      kcal   ~ 1  + stress*lack_of_permeditation + (1 + stress  | x | ID),
      hu     ~ 1  + stress*lack_of_permeditation + (1 + stress  | x | ID)
    ),
    data = data,
    family = hurdle_gamma(),
    iter=10000
  )

# produce results
summary(model2.3)


# Model 2.4: Stress and (Lack of) Perseverance --------------------------------------------------------####
model2.4 <-
  brm(
    bf(
      kcal   ~ 1  + stress*lack_of_perseverance + (1 + stress  | x | ID),
      hu     ~ 1  + stress*lack_of_perseverance + (1 + stress  | x | ID)
    ),
    data = data,
    family = hurdle_gamma(),
    iter=10000
  )

# produce results
summary(model2.4)


# Model 2.5: Stress and Sensation Seeking -------------------------------------------------------------####
model2.5 <-
  brm(
    bf(
      kcal   ~ 1  + stress*sensation_seeking + (1 + stress  | x | ID),
      hu     ~ 1  + stress*sensation_seeking + (1 + stress  | x | ID)
    ),
    data = data,
    family = hurdle_gamma(),
    iter=10000
  )

# produce results
summary(model2.5)


# Model 3: Stress and State Impulsivity ----------------------------------------------------------------####
model3 <-
  brm(
    bf(
      kcal   ~ 1  + stress*state_impulsivity + (1 + stress*state_impulsivity  | x | ID),
      hu     ~ 1  + stress*state_impulsivity + (1 + stress*state_impulsivity  | x | ID)
    ),
    data = data,
    family = hurdle_gamma(),
    iter=10000
  )

# produce results
summary(model3)

# -------------------------------------------------------------------------------------------------- #
